# Supplementary material for: Novel In Situ Growth of ZIF-8 in Porous Epoxy Matrix for Mechanically Robust Composite Electrolyte of High-Performance, Long-Life Lithium Metal Batteries
Source: Molecules. 2022 Nov 3;27(21):7488. doi: 10.3390/molecules27217488 (PMC9654070; doi:10.3390/molecules27217488)
Supplement: Supplementary file 1 [file molecules-27-07488-s001.zip]

Archive with 1 entries (1 files):
- molecules-1986736-supplementary.pdf
